# Supplementary material for: Novel Coating Approaches for Polyethylene Biliary Stents to Reduce Microbial Adhesion, Prevent Biofilm Formation, and Prolong Stent Patency
Source: Biomedicines. 2025 Aug 9;13(8):1950. doi: 10.3390/biomedicines13081950 (PMC12383971; doi:10.3390/biomedicines13081950)
Supplement: Supplementary file 1 [file biomedicines-13-01950-s001.zip]

Archive with 1 entries (1 files):
- biomedicines-3716302-supplementary.pdf
